# Supplementary material for: Application of Artificial Intelligence Tools for Social and Psychological Enhancement of Students with Autism Spectrum Disorder: A Systematic Review
Source: Brain Sci. 2025 Dec 30;16(1):56. doi: 10.3390/brainsci16010056 (PMC12839220; doi:10.3390/brainsci16010056)
Supplement: Supplementary file 1 [file brainsci-16-00056-s001.zip]

Archive with 1 entries (1 files):
- brainsci-4035194-supplementary.pdf
